# Supplementary material for: Population- and Species-Level Variation in Near- and Mid-infrared Radiation in Birds: A Preliminary Analysis
Source: Integr Org Biol. 2026 Feb 28;8(1):obag006. doi: 10.1093/iob/obag006 (PMC13048275; doi:10.1093/iob/obag006)
Supplement: obag006_Supplemental_Files [file obag006_supplemental_files.zip]

Archive with 10 entries (10 files):
- (French) Abstract.docx
- Supp Table 1.docx
- Supp Table 2.docx
- Supp Table 3.docx
- Supp Table 4.docx
- SuppFig1.pdf
- SuppFig2.png
- SuppFig3.png
- SuppFig4.png
- SuppFig5.png
